# Supplementary material for: Treatment-Related Adverse Events with PD-1 or PD-L1 Inhibitors: A Systematic Review and Meta-Analysis
Source: Life (Basel). 2021 Nov 22;11(11):1277. doi: 10.3390/life11111277 (PMC8618590; doi:10.3390/life11111277)
Supplement: Supplementary file 1 [file life-11-01277-s001.zip]

Archive with 16 entries (14 files):
- Proofreading -- Supplimentary Files/
- Proofreading -- Supplimentary Files/figures supplementary/
- Proofreading -- Supplimentary Files/figures supplementary/Figure S10_headache.png
- Proofreading -- Supplimentary Files/figures supplementary/Figure S11_myalgia_frequency.png
- Proofreading -- Supplimentary Files/figures supplementary/Figure S12_cough_control.png
- Proofreading -- Supplimentary Files/figures supplementary/Figure S13_dyspnea_control.png
- Proofreading -- Supplimentary Files/figures supplementary/Figure S1_Risk of bias summary.png
- Proofreading -- Supplimentary Files/figures supplementary/Figure S2_pruritus.png
- Proofreading -- Supplimentary Files/figures supplementary/Figure S3_pneumonia.png
- Proofreading -- Supplimentary Files/figures supplementary/Figure S4_nausea.png
- Proofreading -- Supplimentary Files/figures supplementary/Figure S5_ALT.elevation.png
- Proofreading -- Supplimentary Files/figures supplementary/Figure S6_AST elevation.png
- Proofreading -- Supplimentary Files/figures supplementary/Figure S7_hepatitis.png
- Proofreading -- Supplimentary Files/figures supplementary/Figure S8_hypothyroid.png
- Proofreading -- Supplimentary Files/figures supplementary/Figure S9_fever.png
- Proofreading -- Supplimentary Files/Supplementary figures-proofreading-11.20.pdf
